# Supplementary material for: HDAC6 Inhibition Alleviates Ischemia- and Cisplatin-Induced Acute Kidney Injury by Promoting Autophagy
Source: Cells. 2022 Dec 7;11(24):3951. doi: 10.3390/cells11243951 (PMC9776591; doi:10.3390/cells11243951)
Supplement: Supplementary file 1 [file cells-11-03951-s001.zip]

Archive with 1 entries (1 files):
- cells-2005923-supplementary.xlsx
