# Supplementary material for: HDAC6 Inhibition Alleviates Ischemia- and Cisplatin-Induced Acute Kidney Injury by Promoting Autophagy
Source: Cells. 2022 Dec 7;11(24):3951. doi: 10.3390/cells11243951 (PMC9776591; doi:10.3390/cells11243951)
Supplement: Supplementary file 1 [file cells-11-03951-s001.zip › cells-2005923-supplementary.xlsx]

## Sheet: Sheet1
Table S1 The RNA sequencing data of the HDAC family in renal ischemia reperfusion injury.
NAME	SHAM4h-R1	SHAM4h-R2	SHAM4h-R3	IRI2h-R1	IRI2h-R2	IRI2h-R3	IRI4h-R1	IRI4h-R2	IRI4h-R3	IRI24h-R1	IRI24h-R2	IRI24h-R3
Hdac1	25.5202	24.939	27.2076	31.8917	31.1485	27.2316	21.4636	22.8718	23.8888	39.3341	38.9405	35.9201
Hdac2	18.1873	18.971	18.509	13.549	14.781	7.3279	14.8142	16.6713	16.9571	22.828	22.0814	22.6006
Hdac3	12.058	13.041	12.9353	12.6664	11.9548	13.4361	11.3993	11.5527	12.7152	15.1079	15.4073	14.3352
Hdac4	3.0732	2.1845	2.4491	2.2174	2.267	2.7074	3.431	3.1103	2.6231	3.1622	3.2291	3.3168
Hdac5	15.182	15.6487	15.2723	20.1951	19.2911	24.3699	18.7975	19.9381	20.7666	8.5642	11.1836	8.8255
Hdac6	16.3245	11.7784	12.2247	21.4343	20.5023	24.8716	27.2928	22.6937	21.2902	37.0353	36.0004	36.9745
Hdac7	4.8169	4.478	4.3184	7.2298	8.2501	8.8538	8.6516	5.5199	6.796	23.2689	25.8182	24.4161
Hdac8	3.9845	3.9227	3.895	3.8834	3.9208	3.7545	2.9928	3.2831	3.9136	4.0964	4.128	3.7676
Hdac9	0.0725	0.0744	0.0829	0.076	0.0938	0.0431	0.069	0.1099	0.0946	0.1217	0.2076	0.1576
Hdac10	5.2487	5.2703	4.9865	6.0548	6.611	8.332	4.6267	5.1641	5.2485	7.6792	7.2846	6.8539
Hdac11	10.4415	10.6543	11.9862	14.9007	13.9728	16.2247	8.9663	9.7296	12.0282	8.3672	8.8386	8.8955
